# Supplementary material for: Bioconversion of CO to formate by artificially designed carbon monoxide:formate oxidoreductase in hyperthermophilic archaea
Source: Commun Biol. 2022 Jun 3;5:539. doi: 10.1038/s42003-022-03513-7 (PMC9166738; doi:10.1038/s42003-022-03513-7)
Supplement: Supplementary file 4 — Supplementary Data 1 [file 42003_2022_3513_MOESM4_ESM.xlsx]

## Sheet: Fig. 1
Fig. 1a
	OD600
	T. onnurineus D02					T. onnurineus BCF01					T. onnurineus BCF02					T. onnurineus BCF03
Time (h)	exp1	exp2	exp3	Avr.	STDEV.	exp1	exp2	exp3	Avr.	STDEV.	exp1	exp2	exp3	Avr.	STDEV.	exp1	exp2	exp3	Avr.	STDEV.
0	0.004	0.005	0.003	0.004	0.001	0.005	0.006	0.006	0.00566667	0.00057735	0.006	0.006	0.005	0.00566667	0.00057735	0.005	0.006	0.004	0.005	0.001
3	0.023	0.028	0.029	0.0266667	0.00321455	0.017	0.015	0.016	0.016	0.001	0.02	0.019	0.018	0.019	0.001	0.012	0.011	0.013	0.012	0.001
6	0.082	0.092	0.087	0.087	0.005	0.071	0.067	0.064	0.0673333	0.00351188	0.062	0.063	0.068	0.0643333	0.00321455	0.059	0.061	0.062	0.0606667	0.00152753
9	0.106	0.114	0.107	0.109	0.0043589	0.099	0.095	0.086	0.0933333	0.00665833	0.087	0.102	0.088	0.0923333	0.0083865	0.093	0.1	0.096	0.0963333	0.00351188
12	0.115	0.122	0.121	0.119333	0.00378594	0.094	0.093	0.095	0.094	0.001	0.103	0.097	0.09	0.0966667	0.00650641	0.094	0.103	0.094	0.097	0.00519615
18	0.14	0.151	0.145	0.145333	0.00550757	0.102	0.09	0.093	0.095	0.006245	0.1	0.103	0.101	0.101333	0.00152753	0.099	0.105	0.105	0.103	0.0034641
24	0.15	0.152	0.15	0.150667	0.0011547	0.101	0.099	0.1	0.1	0.001	0.097	0.106	0.104	0.102333	0.00472582	0.099	0.105	0.103	0.102333	0.00305505
30	0.144	0.147	0.144	0.145	0.00173205	0.095	0.086	0.096	0.0923333	0.00550757	0.091	0.1	0.101	0.0973333	0.00550757	0.095	0.1	0.101	0.0986667	0.00321455
36	0.137	0.156	0.133	0.142	0.0122882	0.101	0.097	0.09	0.096	0.00556776	0.088	0.097	0.094	0.093	0.00458258	0.093	0.099	0.102	0.098	0.00458258
48	0.138	0.207	0.133	0.159333	0.0413562	0.08	0.08	0.074	0.078	0.0034641	0.086	0.09	0.078	0.0846667	0.0061101	0.08	0.087	0.088	0.085	0.0043589
60	0.118	0.123	0.102	0.114333	0.0109697	0.109	0.098	0.089	0.0986667	0.0100167	0.094	0.101	0.083	0.0926667	0.00907377	0.086	0.094	0.094	0.0913333	0.0046188
Fig. 1b
	Formate (mM)
	T. onnurineus D02					T. onnurineus BCF01					T. onnurineus BCF02					T. onnurineus BCF03
Time (h)	exp1	exp2	exp3	Avr.	STDEV.	exp1	exp2	exp3	Avr.	STDEV.	exp1	exp2	exp3	Avr.	STDEV.	exp1	exp2	exp3	Avr.	STDEV.
0	0	0	0	0	0	0	0	0	0	0	0	0	0	0	0	0	0	0	0	0
3	0	0	0	0	0	0	0	0	0	0	0	0	0	0	0	0	0	0	0	0
6	0	0	0	0	0	0	0	0	0	0	0	0	0	0	0	0	0	0	0	0
9	0	0	0	0	0	0.686	0.701	0.72	0.702333	0.0170392	0.593	0.632	0.6	0.608333	0.0207926	0.622	0.652	0.583	0.619	0.0345977
12	0	0	0	0	0	1.243	1.25	1.329	1.274	0.0477598	1.037	1.121	1.13	1.096	0.0512933	1.18	1.163	1.211	1.18467	0.0243379
18	0	0	0	0	0	2.883	2.452	3.097	2.81067	0.328528	2.362	2.536	2.044	2.314	0.249487	2.509	2.558	2.43	2.499	0.0645833
24	0	0	0	0	0	4.432	3.923	4.625	4.32667	0.36266	3.611	4.061	3.355	3.67567	0.357415	3.876	3.875	3.786	3.84567	0.0516753
30	0	0	0	0	0	5.156	4.779	5.432	5.12233	0.327799	4.197	4.756	3.76	4.23767	0.499244	4.278	4.37	4.506	4.38467	0.114705
36	0	0	0	0	0	5.36	4.799	5.664	5.27433	0.438817	4.465	5.264	4.176	4.635	0.56357	4.874	4.573	4.848	4.765	0.166784
48	0	0	0	0	0	5.974	5.552	6.893	6.13967	0.685678	5.198	5.905	4.899	5.334	0.516605	5.967	5.352	5.799	5.706	0.317873
60	0	0	0	0	0	7.66	6.486	8.329	7.49167	0.93296	5.377	6.755	5.463	5.865	0.771961	6.553	6.053	6.327	6.311	0.250384
Fig. 1c
	Relative formate productivity (%)
Replicate	D02	BCF01	BCF02	BCF03
1	0	102.247	71.7731	87.4705
2	0	86.5762	90.1669	80.7964
3	0	111.177	72.921	84.4538
Fig. 1d
	OD600					Formate (mM)
Time (h)	exp1	exp2	exp3	Avr.	STDEV.	exp1	exp2	exp3	Avr.	STDEV.
0	0.014	0.014	0.014	0.014	0	0	0	0	0	0
3	0.022	0.027	0.024	0.0243333	0.00251661	0	0	0	0	0
6	0.024	0.017	0.021	0.0206667	0.00351188	0	0	0	0	0
9	0.065	0.054	0.053	0.0573333	0.00665833	0.63821	0	0.46243	0.36688	0.329659
12	0.096	0.098	0.093	0.0956667	0.00251661	2.43099	1.72592	2.23229	2.12973	0.363551
15	0.088	0.092	0.09	0.09	0.002	2.5948	4.06601	4.02867	3.56316	0.838832
18	0.083	0.086	0.08	0.083	0.003	4.02867	5.52992	5.52992	5.0295	0.866747
21	0.083	0.087	0.081	0.0836667	0.00305505	3.59767	6.53974	6.34968	5.4957	1.64648
24	0.084	0.075	0.078	0.079	0.00458258	4.19742	7.93483	7.61552	6.58259	2.07178
Fig. 1e
	Formate (mM)
	BCF13 w/ CO-50%/CO2-50%					BCF13 w/ CO-50%/N2-50%					D05 w/ CO-50%/CO2-50%					D05 w/ CO-50%/N2-50%
Time (min)	exp1	exp2	exp3	Avr.	STDEV.	exp1	exp2	exp3	Avr.	STDEV.	exp1	exp2	exp3	Avr.	STDEV.	exp1	exp2	exp3	Avr.	STDEV.
0	0.17203	0.161174	0.155229	0.162811	0.00851929	0	0	0	0	0	0	0	0	0	0	0	0	0	0	0
15	1.60153	1.59138	0.719321	1.30408	0.506439	0.106419	0.10645	0.096164	0.103011	0.0059297	0	0	0	0	0	0	0	0	0	0
30	2.13284	2.1506	2.1659	2.14978	0.0165457	0.172728	0.162285	0.145626	0.160213	0.0136693	0	0	0	0	0	0	0	0	0	0
45	2.62162	2.10511	2.49386	2.40686	0.269021	0.29168	0.18762	0.218838	0.232713	0.0533994	0	0	0	0	0	0	0	0	0	0
60	2.93804	3.34069	2.82658	3.0351	0.27045	0.2801	0.218068	0.296015	0.264728	0.0411845	0.14309	0.13683	0.12928	0.1364	0.00691503	0	0	0	0	0
Fig. 1f
	H2 (mM)
	BCF13 (CO-50%/CO2-50%)					BCF13 (CO-50%/N2-50%)					D05 (CO-50%/CO2-50%)					D05 (CO-50%/N2-50%)
Time (min)	exp1	exp2	exp3	Avr.	STDEV.	exp1	exp2	exp3	Avr.	STDEV.	exp1	exp2	exp3	Avr.	STDEV.	exp1	exp2	exp3	Avr.	STDEV.
0	0	0	0	0	0	0	0	0	0	0	0	0	0	0	0	0	0	0	0	0
15	2.5	2.3	3.4	2.73333	0.585947	3.95	4.06	4.2	4.07	0.1253	2.38	2.52	2.95	2.61667	0.297041	2.97	2.95	2.97	2.96333	0.011547
30	3.88	3.94	3.49	3.77	0.244336	6.05	5.94	5.53	5.84	0.274044	4.14	4.03	4.08	4.08333	0.0550757	4.23	4.13	4.58	4.31333	0.236291
45	4.7	5.58	5.14	5.14	0.44	6.62	7.43	7.38	7.14333	0.453909	5.92	6	5.73	5.88333	0.138684	6.01	6.56	6.49	6.35333	0.299388
60	5.83	5.54	6.12	5.83	0.29	8.72	9.09	8.78	8.86333	0.198578	7.27	7.34	7.44	7.35	0.08544	8.5	8.32	8.2	8.34	0.150997

## Sheet: Fig. 2
Fig. 2b						Fig. 2c
Retention time (min)	CFOR (mAU)	Retention time (min)	Standard (mAU)			Standard		CFOR
0	0.025	0	-0.004			Retention time (min)	M.W. (kDa)	Retention time (min)	M.W. (kDa)
0.073	0.036	0.053	-0.015			19.5	669	21.8	488
0.147	0.059	0.107	-0.027			22.91	443
0.22	0.151	0.16	-0.044			25.64	200
0.293	0.603	0.213	0.202			29.37	66
0.367	0.81	0.267	0.591
0.44	0.497	0.32	0.833			Equation: Exponential Decay, Single, 3 Parameter
0.513	0.308	0.373	0.718			f=y0+a*exp(-b*x)
0.587	0.216	0.427	0.404				Coefficient	Std. Error
0.66	0.181	0.48	0.246			Rsqr	0.9868
0.733	0.187	0.533	0.144			y0	-517.856	870.911
0.807	0.18	0.587	0.079			a	5126.45	4106.71
0.88	0.178	0.64	0.053			b	0.0747	0.0767
0.953	0.191	0.693	0.031
1.027	0.211	0.747	0.022
1.1	0.195	0.8	0.001
1.173	0.194	0.853	-0.011
1.247	0.204	0.907	-0.004
1.32	0.178	0.96	-0.013
1.393	0.167	1.013	-0.029
1.467	0.145	1.067	-0.059
1.54	0.142	1.12	-0.061
1.613	0.121	1.173	-0.057
1.687	0.105	1.227	-0.055
1.76	0.089	1.28	-0.042
1.833	0.075	1.333	-0.02
1.907	0.062	1.387	-0.009
1.98	0.077	1.44	-0.016
2.053	0.096	1.493	-0.032
2.127	0.087	1.547	-0.034
2.2	0.083	1.6	-0.031
2.273	0.09	1.653	-0.033
2.347	0.082	1.707	-0.041
2.42	0.071	1.76	-0.052
2.493	0.082	1.813	-0.054
2.567	0.119	1.867	-0.05
2.64	0.139	1.92	-0.058
2.713	0.152	1.973	-0.06
2.787	0.159	2.027	-0.059
2.86	0.155	2.08	-0.06
2.933	0.167	2.133	-0.064
3.007	0.157	2.187	-0.067
3.08	0.145	2.24	-0.065
3.153	0.153	2.293	-0.06
3.227	0.182	2.347	-0.054
3.3	0.217	2.4	-0.055
3.373	0.238	2.453	-0.063
3.447	0.215	2.507	-0.069
3.52	0.203	2.56	-0.054
3.593	0.201	2.613	-0.045
3.667	0.212	2.667	-0.025
3.74	0.21	2.72	-0.013
3.813	0.185	2.773	0.007
3.887	0.173	2.827	0.004
3.96	0.204	2.88	0.002
4.033	0.23	2.933	-0.01
4.107	0.247	2.987	-0.006
4.18	0.257	3.04	-0.001
4.253	0.245	3.093	-0.006
4.327	0.256	3.147	-0.009
4.4	0.255	3.2	-0.006
4.473	0.254	3.253	0.002
4.547	0.265	3.307	-0.007
4.62	0.28	3.36	-0.013
4.693	0.271	3.413	-0.02
4.767	0.276	3.467	-0.017
4.84	0.294	3.52	-0.023
4.913	0.313	3.573	-0.025
4.987	0.313	3.627	-0.025
5.06	0.318	3.68	-0.031
5.133	0.33	3.733	-0.032
5.207	0.268	3.787	-0.013
5.28	0.196	3.84	-0.011
5.353	0.181	3.893	-0.016
5.427	0.19	3.947	-0.013
5.5	0.186	4	-0.015
5.573	0.201	4.053	-0.003
5.647	0.238	4.107	-0.006
5.72	0.23	4.16	0.001
5.793	0.228	4.213	-0.006
5.867	0.21	4.267	-0.008
5.94	0.189	4.32	-0.017
6.013	0.192	4.373	-0.024
6.087	0.189	4.427	-0.034
6.16	0.186	4.48	-0.029
6.233	0.179	4.533	-0.016
6.307	0.157	4.587	0.006
6.38	0.164	4.64	0.031
6.453	0.15	4.693	0.023
6.527	0.095	4.747	0.007
6.6	0.067	4.8	0
6.673	0.091	4.853	0.008
6.747	0.133	4.907	0.003
6.82	0.153	4.96	-0.013
6.893	0.198	5.013	-0.026
6.967	0.226	5.067	-0.035
7.04	0.204	5.12	-0.04
7.113	0.194	5.173	-0.04
7.187	0.192	5.227	-0.053
7.26	0.203	5.28	-0.047
7.333	0.219	5.333	-0.057
7.407	0.198	5.387	-0.044
7.48	0.164	5.44	-0.046
7.553	0.158	5.493	-0.047
7.627	0.143	5.547	-0.041
7.7	0.135	5.6	-0.054
7.773	0.15	5.653	-0.053
7.847	0.125	5.707	-0.063
7.92	0.099	5.76	-0.061
7.993	0.115	5.813	-0.065
8.067	0.142	5.867	-0.066
8.14	0.184	5.92	-0.058
8.213	0.195	5.973	-0.06
8.287	0.197	6.027	-0.061
8.36	0.18	6.08	-0.063
8.433	0.153	6.133	-0.055
8.507	0.177	6.187	-0.057
8.58	0.188	6.24	-0.052
8.653	0.173	6.293	-0.038
8.727	0.174	6.347	-0.031
8.8	0.183	6.4	-0.02
8.873	0.197	6.453	-0.013
8.947	0.204	6.507	-0.013
9.02	0.171	6.56	-0.034
9.093	0.14	6.613	-0.047
9.167	0.133	6.667	-0.05
9.24	0.128	6.72	-0.048
9.313	0.115	6.773	-0.049
9.387	0.136	6.827	-0.05
9.46	0.144	6.88	-0.043
9.533	0.131	6.933	-0.048
9.607	0.134	6.987	-0.046
9.68	0.147	7.04	-0.05
9.753	0.16	7.093	-0.057
9.827	0.17	7.147	-0.066
9.9	0.179	7.2	-0.068
9.973	0.193	7.253	-0.066
10.047	0.199	7.307	-0.053
10.12	0.198	7.36	-0.052
10.193	0.207	7.413	-0.052
10.267	0.22	7.467	-0.06
10.34	0.223	7.52	-0.062
10.413	0.205	7.573	-0.065
10.487	0.204	7.627	-0.067
10.56	0.216	7.68	-0.06
10.633	0.226	7.733	-0.065
10.707	0.217	7.787	-0.05
10.78	0.204	7.84	-0.05
10.853	0.221	7.893	-0.04
10.927	0.221	7.947	-0.053
11	0.222	8	-0.045
11.073	0.193	8.053	-0.033
11.147	0.185	8.107	-0.024
11.22	0.193	8.16	-0.033
11.293	0.197	8.213	-0.063
11.367	0.209	8.267	-0.084
11.44	0.224	8.32	-0.093
11.513	0.24	8.373	-0.097
11.587	0.246	8.427	-0.104
11.66	0.229	8.48	-0.115
11.733	0.216	8.533	-0.115
11.807	0.223	8.587	-0.113
11.88	0.222	8.64	-0.103
11.953	0.208	8.693	-0.096
12.027	0.177	8.747	-0.083
12.1	0.154	8.8	-0.076
12.173	0.124	8.853	-0.075
12.247	0.107	8.907	-0.088
12.32	0.112	8.96	-0.088
12.393	0.119	9.013	-0.077
12.467	0.146	9.067	-0.052
12.54	0.176	9.12	-0.029
12.613	0.188	9.173	-0.005
12.687	0.181	9.227	0.004
12.76	0.174	9.28	0.009
12.833	0.188	9.333	0.004
12.907	0.194	9.387	-0.004
12.98	0.204	9.44	-0.023
13.053	0.224	9.493	-0.01
13.127	0.25	9.547	0.014
13.2	0.254	9.6	0.03
13.273	0.251	9.653	0.036
13.347	0.269	9.707	0.029
13.42	0.289	9.76	0.042
13.493	0.302	9.813	0.048
13.567	0.304	9.867	0.059
13.64	0.292	9.92	0.052
13.713	0.277	9.973	0.049
13.787	0.286	10.027	0.037
13.86	0.291	10.08	0.029
13.933	0.297	10.133	0.027
14.007	0.326	10.187	0.039
14.08	0.383	10.24	0.027
14.153	0.479	10.293	0.016
14.227	0.58	10.347	0.02
14.3	0.662	10.4	0.027
14.373	0.741	10.453	0.008
14.447	0.84	10.507	-0.009
14.52	0.982	10.56	-0.014
14.593	1.19	10.613	-0.005
14.667	1.43	10.667	0
14.74	1.681	10.72	-0.004
14.813	1.987	10.773	0.011
14.887	2.352	10.827	0.012
14.96	2.783	10.88	0.018
15.033	3.278	10.933	0.012
15.107	3.851	10.987	0.02
15.18	4.563	11.04	0.026
15.253	5.43	11.093	0.026
15.327	6.539	11.147	0.021
15.4	8.123	11.2	0.016
15.473	10.273	11.253	0.004
15.547	13.471	11.307	0
15.62	18.475	11.36	-0.013
15.693	26.336	11.413	-0.017
15.767	37.884	11.467	-0.022
15.84	53.394	11.52	-0.009
15.913	72.462	11.573	0.009
15.987	92.349	11.627	0.018
16.06	111.474	11.68	0.011
16.133	129.724	11.733	0.011
16.207	145.288	11.787	-0.005
16.28	158.578	11.84	-0.026
16.353	169.815	11.893	-0.038
16.427	178.561	11.947	-0.022
16.5	185.187	12	0.002
16.573	189.659	12.053	0
16.647	191.764	12.107	-0.005
16.72	191.55	12.16	-0.023
16.793	188.854	12.213	-0.036
16.867	183.912	12.267	-0.054
16.94	177.253	12.32	-0.057
17.013	169.44	12.373	-0.066
17.087	161.885	12.427	-0.065
17.16	155.051	12.48	-0.074
17.233	148.787	12.533	-0.067
17.307	143.588	12.587	-0.07
17.38	139.382	12.64	-0.07
17.453	135.957	12.693	-0.073
17.527	132.909	12.747	-0.056
17.6	130.274	12.8	-0.03
17.673	127.956	12.853	-0.02
17.747	125.884	12.907	-0.017
17.82	124.009	12.96	-0.029
17.893	122.401	13.013	-0.015
17.967	120.889	13.067	-0.013
18.04	119.443	13.12	-0.026
18.113	118.107	13.173	-0.036
18.187	116.912	13.227	-0.038
18.26	115.898	13.28	-0.017
18.333	114.839	13.333	-0.02
18.407	113.908	13.387	-0.024
18.48	113.203	13.44	-0.039
18.553	112.592	13.493	-0.048
18.627	112.067	13.547	-0.049
18.7	111.687	13.6	-0.046
18.773	111.488	13.653	-0.013
18.847	111.344	13.707	0.007
18.92	111.443	13.76	0.034
18.993	111.78	13.813	0.043
19.067	112.259	13.867	0.063
19.14	112.999	13.92	0.066
19.213	114.067	13.973	0.093
19.287	115.497	14.027	0.136
19.36	117.269	14.08	0.188
19.433	119.414	14.133	0.245
19.507	122.012	14.187	0.289
19.58	125.236	14.24	0.365
19.653	128.845	14.293	0.431
19.727	133.017	14.347	0.495
19.8	138.105	14.4	0.552
19.873	143.719	14.453	0.622
19.947	150.075	14.507	0.715
20.02	157.521	14.56	0.802
20.093	165.545	14.613	0.899
20.167	174.526	14.667	0.976
20.24	184.67	14.72	1.068
20.313	195.554	14.773	1.16
20.387	207.333	14.827	1.26
20.46	219.972	14.88	1.358
20.533	233.179	14.933	1.452
20.607	247.109	14.987	1.539
20.68	261.889	15.04	1.636
20.753	276.786	15.093	1.71
20.827	291.79	15.147	1.79
20.9	307.068	15.2	1.841
20.973	322.603	15.253	1.933
21.047	337.625	15.307	2.029
21.12	352.473	15.36	2.144
21.193	366.57	15.413	2.255
21.267	379.572	15.467	2.388
21.34	391.488	15.52	2.55
21.413	402.451	15.573	2.743
21.487	411.346	15.627	3.004
21.56	418.673	15.68	3.374
21.633	424.268	15.733	3.887
21.707	427.669	15.787	4.6
21.78	429.27	15.84	5.48
21.853	428.626	15.893	6.549
21.927	425.844	15.947	7.633
22	420.699	16	8.681
22.073	413.87	16.053	9.485
22.147	405.208	16.107	10.031
22.22	394.688	16.16	10.26
22.293	382.425	16.213	10.24
22.367	368.731	16.267	10.089
22.44	354.191	16.32	9.896
22.513	338.697	16.373	9.72
22.587	322.146	16.427	9.57
22.66	305.228	16.48	9.473
22.733	287.974	16.533	9.43
22.807	269.976	16.587	9.404
22.88	252.852	16.64	9.407
22.953	235.945	16.693	9.406
23.027	218.881	16.747	9.393
23.1	202.864	16.8	9.361
23.173	187.79	16.853	9.321
23.247	173.169	16.907	9.279
23.32	159.691	16.96	9.205
23.393	147.873	17.013	9.132
23.467	137.875	17.067	9.067
23.54	129.793	17.12	9.012
23.613	121.091	17.173	8.938
23.687	111.407	17.227	8.847
23.76	103.356	17.28	8.762
23.833	96.562	17.333	8.7
23.907	90.47	17.387	8.647
23.98	85.502	17.44	8.619
24.053	81.355	17.493	8.592
24.127	77.861	17.547	8.591
24.2	74.995	17.6	8.616
24.273	72.807	17.653	8.681
24.347	71.048	17.707	8.785
24.42	69.464	17.76	8.913
24.493	68.076	17.813	9.092
24.567	66.817	17.867	9.339
24.64	65.576	17.92	9.672
24.713	64.242	17.973	10.094
24.787	62.805	18.027	10.597
24.86	61.166	18.08	11.226
24.933	59.264	18.133	11.964
25.007	57.156	18.187	12.88
25.08	54.882	18.24	13.883
25.153	52.412	18.293	15.063
25.227	49.71	18.347	16.349
25.3	46.872	18.4	17.842
25.373	44.063	18.453	19.435
25.447	41.148	18.507	21.207
25.52	38.191	18.56	23.009
25.593	35.26	18.613	24.956
25.667	32.467	18.667	26.945
25.74	29.712	18.72	29.037
25.813	27.096	18.773	31.086
25.887	24.726	18.827	33.224
25.96	22.495	18.88	35.336
26.033	20.423	18.933	37.4
26.107	18.619	18.987	39.319
26.18	17.001	19.04	41.14
26.253	15.519	19.093	42.775
26.327	14.235	19.147	44.354
26.4	13.107	19.2	45.667
26.473	12.122	19.253	46.829
26.547	11.28	19.307	47.672
26.62	10.546	19.36	48.338
26.693	9.938	19.413	48.783
26.767	9.494	19.467	49.022
26.84	9.109	19.52	49.096
26.913	8.81	19.573	48.959
26.987	8.625	19.627	48.654
27.06	8.542	19.68	48.092
27.133	8.517	19.733	47.379
27.207	8.527	19.787	46.52
27.28	8.565	19.84	45.533
27.353	8.665	19.893	44.401
27.427	8.814	19.947	43.195
27.5	8.992	20	41.878
27.573	9.2	20.053	40.521
27.647	9.462	20.107	38.979
27.72	9.77	20.16	37.566
27.793	10.04	20.213	36.081
27.867	10.288	20.267	34.671
27.94	10.514	20.32	33.217
28.013	10.744	20.373	31.777
28.087	10.983	20.427	30.388
28.16	11.153	20.48	29.038
28.233	11.28	20.533	27.72
28.307	11.366	20.587	26.456
28.38	11.391	20.64	25.202
28.453	11.375	20.693	24.011
28.527	11.342	20.747	22.834
28.6	11.308	20.8	21.79
28.673	11.215	20.853	20.762
28.747	11.057	20.907	19.841
28.82	10.898	20.96	18.967
28.893	10.718	21.013	18.176
28.967	10.522	21.067	17.389
29.04	10.336	21.12	16.644
29.113	10.127	21.173	15.952
29.187	9.927	21.227	15.36
29.26	9.748	21.28	14.785
29.333	9.563	21.333	14.25
29.407	9.431	21.387	13.754
29.48	9.306	21.44	13.323
29.553	9.221	21.493	12.925
29.627	9.164	21.547	12.558
29.7	9.12	21.6	12.251
29.773	9.144	21.653	11.973
29.847	9.205	21.707	11.709
29.92	9.287	21.76	11.476
29.993	9.407	21.813	11.235
30.067	9.581	21.867	11.046
30.14	9.859	21.92	10.863
30.213	10.229	21.973	10.708
30.287	10.733	22.027	10.57
30.36	11.384	22.08	10.438
30.433	12.053	22.133	10.308
30.507	12.782	22.187	10.172
30.58	13.644	22.24	10.038
30.653	14.583	22.293	9.916
30.727	15.547	22.347	9.785
30.8	16.493	22.4	9.677
30.873	17.399	22.453	9.585
30.947	18.286	22.507	9.507
31.02	19.06	22.56	9.413
31.093	19.739	22.613	9.322
31.167	20.273	22.667	9.258
31.24	20.608	22.72	9.195
31.313	20.739	22.773	9.131
31.387	20.659	22.827	9.069
31.46	20.35	22.88	9.027
31.533	19.882	22.933	8.975
31.607	19.261	22.987	8.912
31.68	18.423	23.04	8.858
31.753	17.414	23.093	8.815
31.827	16.302	23.147	8.784
31.9	15.168	23.2	8.737
31.973	13.983	23.253	8.691
32.047	12.747	23.307	8.648
32.12	11.557	23.36	8.611
32.193	10.423	23.413	8.584
32.267	9.287	23.467	8.57
32.34	8.25	23.52	8.561
32.413	7.336	23.573	8.527
32.487	6.501	23.627	8.477
32.56	5.776	23.68	8.422
32.633	5.111	23.733	8.375
32.707	4.495	23.787	8.32
32.78	3.956	23.84	8.266
32.853	3.528	23.893	8.233
32.927	3.188	23.947	8.231
33	2.905	24	8.236
33.073	2.641	24.053	8.259
33.147	2.408	24.107	8.311
33.22	2.239	24.16	8.407
33.293	2.129	24.213	8.553
33.367	2.016	24.267	8.775
33.44	1.918	24.32	9.08
33.513	1.872	24.373	9.49
33.587	1.841	24.427	10.023
33.66	1.805	24.48	10.688
33.733	1.784	24.533	11.515
33.807	1.751	24.587	12.478
33.88	1.73	24.64	13.656
33.953	1.732	24.693	14.996
34.027	1.765	24.747	16.594
34.1	1.754	24.8	18.256
34.173	1.753	24.853	20.125
34.247	1.757	24.907	22.076
34.32	1.78	24.96	24.229
34.393	1.813	25.013	26.363
34.467	1.812	25.067	28.545
34.54	1.771	25.12	30.66
34.613	1.744	25.173	32.826
34.687	1.727	25.227	34.883
34.76	1.684	25.28	36.788
34.833	1.637	25.333	38.372
34.907	1.637	25.387	39.812
34.98	1.669	25.44	40.977
35.053	1.679	25.493	41.881
35.127	1.704	25.547	42.454
35.2	1.716	25.6	42.732
35.273	1.697	25.653	42.783
35.347	1.679	25.707	42.53
35.42	1.674	25.76	42.073
35.493	1.66	25.813	41.351
35.567	1.647	25.867	40.394
35.64	1.632	25.92	39.243
35.713	1.664	25.973	37.913
35.787	1.682	26.027	36.464
35.86	1.666	26.08	34.923
35.933	1.682	26.133	33.213
36.007	1.717	26.187	31.488
36.08	1.725	26.24	29.752
36.153	1.747	26.293	28.081
36.227	1.766	26.347	26.366
36.3	1.778	26.4	24.72
36.373	1.812	26.453	23.115
36.447	1.854	26.507	21.625
36.52	1.893	26.56	20.155
36.593	1.924	26.613	18.804
36.667	1.947	26.667	17.456
36.74	1.961	26.72	16.282
36.813	1.99	26.773	15.144
36.887	2.029	26.827	14.132
36.96	2.057	26.88	13.147
37.033	2.049	26.933	12.251
37.107	2.057	26.987	11.432
37.18	2.09	27.04	10.71
37.253	2.145	27.093	10.047
37.327	2.191	27.147	9.467
37.4	2.256	27.2	8.936
37.473	2.318	27.253	8.459
37.547	2.364	27.307	8.012
37.62	2.404	27.36	7.624
37.693	2.448	27.413	7.265
37.767	2.494	27.467	6.99
37.84	2.544	27.52	6.762
37.913	2.605	27.573	6.592
37.987	2.678	27.627	6.453
38.06	2.757	27.68	6.357
38.133	2.836	27.733	6.298
38.207	2.91	27.787	6.298
38.28	2.974	27.84	6.358
38.353	3.058	27.893	6.507
38.427	3.169	27.947	6.728
38.5	3.285	28	7.066
38.573	3.441	28.053	7.473
38.647	3.623	28.107	8.038
38.72	3.803	28.16	8.705
38.793	4.044	28.213	9.557
38.867	4.315	28.267	10.525
38.94	4.629	28.32	11.728
39.013	4.998	28.373	13.101
39.087	5.453	28.427	14.669
39.16	5.997	28.48	16.369
39.233	6.65	28.533	18.323
39.307	7.514	28.587	20.376
39.38	8.7	28.64	22.681
39.453	10.593	28.693	24.928
39.527	13.583	28.747	27.289
39.6	17.513	28.8	29.602
39.673	21.611	28.853	32.026
39.747	25.609	28.907	34.335
39.82	29.493	28.96	36.627
39.893	32.845	29.013	38.714
39.967	35.75	29.067	40.752
40.04	38.136	29.12	42.524
40.113	39.886	29.173	44.067
40.187	41.093	29.227	45.217
40.26	41.798	29.28	46.027
40.333	42.003	29.333	46.433
40.407	41.721	29.387	46.477
40.48	41.018	29.44	46.082
40.553	39.872	29.493	45.181
40.627	38.34	29.547	43.937
40.7	36.415	29.6	42.345
40.773	34.147	29.653	40.644
40.847	31.577	29.707	38.631
40.92	28.887	29.76	36.506
40.993	26.132	29.813	34.217
41.067	23.489	29.867	31.946
41.14	20.962	29.92	29.683
41.213	18.717	29.973	27.582
41.287	16.809	30.027	25.466
41.36	15.201	30.08	23.536
41.433	14.07	30.133	21.72
41.507	13.295	30.187	20.139
41.58	12.688	30.24	18.623
41.653	12.06	30.293	17.266
41.727	11.39	30.347	16.02
41.8	10.715	30.4	14.95
41.873	10.03	30.453	13.961
41.947	9.457	30.507	13.076
42.02	8.943	30.56	12.192
42.093	8.479	30.613	11.428
42.167	8.104	30.667	10.687
42.24	7.946	30.72	10.019
42.313	8.024	30.773	9.346
42.387	8.118	30.827	8.698
42.46	8.156	30.88	8.101
42.533	8.212	30.933	7.593
42.607	8.141	30.987	7.104
42.68	8.029	31.04	6.647
42.753	7.927	31.093	6.188
42.827	7.877	31.147	5.798
42.9	7.785	31.2	5.43
42.973	7.511	31.253	5.133
43.047	7.194	31.307	4.835
43.12	6.862	31.36	4.583
43.193	6.57	31.413	4.366
43.267	6.313	31.467	4.208
43.34	6.151	31.52	4.069
43.413	6.065	31.573	3.937
43.487	5.94	31.627	3.832
43.56	5.775	31.68	3.776
43.633	5.576	31.733	3.756
43.707	5.321	31.787	3.744
43.78	4.979	31.84	3.743
43.853	4.707	31.893	3.775
43.927	4.52	31.947	3.837
44	4.358	32	3.917
44.073	4.239	32.053	4.009
44.147	4.174	32.107	4.121
44.22	4.11	32.16	4.293
44.293	3.998	32.213	4.5
44.367	3.928	32.267	4.77
44.44	3.842	32.32	5.091
44.513	3.759	32.373	5.488
44.587	3.683	32.427	5.96
44.66	3.634	32.48	6.568
44.733	3.477	32.533	7.36
44.807	3.188	32.587	8.386
44.88	2.874	32.64	9.638
44.953	2.556	32.693	11.264
45.027	2.294	32.747	13.248
45.1	2.067	32.8	15.708
45.173	1.877	32.853	18.545
45.247	1.781	32.907	22.025
45.32	1.757	32.96	26.001
45.393	1.69	33.013	30.736
45.467	1.579	33.067	35.814
45.54	1.542	33.12	41.535
45.613	1.532	33.173	47.337
45.687	1.527	33.227	53.769
45.76	1.554	33.28	59.899
45.833	1.579	33.333	66.19
45.907	1.565	33.387	71.909
45.98	1.547	33.44	77.161
46.053	1.543	33.493	81.633
46.127	1.523	33.547	85.24
46.2	1.524	33.6	87.876
46.273	1.533	33.653	89.334
46.347	1.586	33.707	89.61
46.42	1.66	33.76	89.055
46.493	1.713	33.813	85.949
46.567	1.742	33.867	82.709
46.64	1.744	33.92	79.615
46.713	1.746	33.973	77.596
46.787	1.765	34.027	73.858
46.86	1.768	34.08	68.597
46.933	1.78	34.133	62.873
47.007	1.812	34.187	57.45
47.08	1.839	34.24	51.801
47.153	1.853	34.293	46.484
47.227	1.899	34.347	41.25
47.3	1.929	34.4	36.477
47.373	1.922	34.453	31.806
47.447	1.905	34.507	27.795
47.52	1.871	34.56	24.015
47.593	1.879	34.613	20.792
47.667	1.879	34.667	17.917
47.74	1.874	34.72	15.451
47.813	1.864	34.773	13.251
47.887	1.854	34.827	11.374
47.96	1.834	34.88	9.719
48.033	1.79	34.933	8.324
48.107	1.743	34.987	7.139
48.18	1.746	35.04	6.136
48.253	1.73	35.093	5.26
48.327	1.703	35.147	4.534
48.4	1.686	35.2	3.895
48.473	1.635	35.253	3.374
48.547	1.577	35.307	2.933
48.62	1.528	35.36	2.561
48.693	1.486	35.413	2.237
48.767	1.413	35.467	1.961
48.84	1.352	35.52	1.742
48.913	1.281	35.573	1.569
48.987	1.198	35.627	1.435
49.06	1.147	35.68	1.327
49.133	1.12	35.733	1.236
49.207	1.059	35.787	1.165
49.28	1.011	35.84	1.082
49.353	1.013	35.893	1.013
49.427	0.996	35.947	0.959
49.5	0.997	36	0.93
49.573	0.981	36.053	0.893
49.647	0.948	36.107	0.852
49.72	0.924	36.16	0.809
49.793	0.886	36.213	0.777
49.867	0.862	36.267	0.761
49.94	0.853	36.32	0.762
50.013	0.854	36.373	0.742
50.087	0.853	36.427	0.723
50.16	0.884	36.48	0.71
50.233	0.892	36.533	0.699
50.307	0.908	36.587	0.688
50.38	0.933	36.64	0.662
50.453	0.931	36.693	0.652
50.527	0.94	36.747	0.64
50.6	0.928	36.8	0.622
50.673	0.914	36.853	0.612
50.747	0.933	36.907	0.596
50.82	0.957	36.96	0.595
50.893	0.982	37.013	0.591
50.967	1.008	37.067	0.581
51.04	1.004	37.12	0.569
51.113	1.008	37.173	0.553
51.187	1.009	37.227	0.544
51.26	0.984	37.28	0.548
51.333	0.935	37.333	0.55
51.407	0.946	37.387	0.552
51.48	0.965	37.44	0.551
51.553	0.972	37.493	0.563
51.627	0.966	37.547	0.586
51.7	0.937	37.6	0.595
51.773	0.923	37.653	0.598
51.847	0.937	37.707	0.594
51.92	0.951	37.76	0.59
51.993	0.974	37.813	0.587
52.067	0.965	37.867	0.571
52.14	0.896	37.92	0.556
52.213	0.86	37.973	0.535
52.287	0.857	38.027	0.538
52.36	0.856	38.08	0.526
52.433	0.834	38.133	0.528
52.507	0.779	38.187	0.509
52.58	0.757	38.24	0.491
52.653	0.751	38.293	0.474
52.727	0.703	38.347	0.49
52.8	0.661	38.4	0.521
52.873	0.647	38.453	0.541
52.947	0.677	38.507	0.538
53.02	0.693	38.56	0.54
53.093	0.723	38.613	0.527
53.167	0.693	38.667	0.532
53.24	0.66	38.72	0.534
53.313	0.682	38.773	0.542
53.387	0.697	38.827	0.546
53.46	0.694	38.88	0.544
53.533	0.665	38.933	0.534
53.607	0.649	38.987	0.498
53.68	0.646	39.04	0.495
53.753	0.67	39.093	0.497
53.827	0.66	39.147	0.512
53.9	0.618	39.2	0.521
53.973	0.636	39.253	0.534
54.047	0.665	39.307	0.549
54.12	0.655	39.36	0.547
54.193	0.609	39.413	0.55
54.267	0.609	39.467	0.544
54.34	0.636	39.52	0.532
54.413	0.614	39.573	0.535
54.487	0.568	39.627	0.534
54.56	0.536	39.68	0.539
54.633	0.524	39.733	0.522
54.707	0.534	39.787	0.521
54.78	0.546	39.84	0.516
54.853	0.549	39.893	0.504
54.927	0.545	39.947	0.468
55	0.555	40	0.46
55.073	0.584	40.053	0.444
55.147	0.609	40.107	0.457
55.22	0.6	40.16	0.436
55.293	0.583	40.213	0.415
55.367	0.575	40.267	0.388
55.44	0.597	40.32	0.35
55.513	0.6	40.373	0.302
55.587	0.587	40.427	0.238
55.66	0.605	40.48	0.21
55.733	0.614	40.533	0.135
55.807	0.642	40.587	0.056
55.88	0.664	40.64	-0.048
55.953	0.686	40.693	-0.134
56.027	0.715	40.747	-0.237
56.1	0.739	40.8	-0.361
56.173	0.734	40.853	-0.479
56.247	0.733	40.907	-0.585
56.32	0.707	40.96	-0.691
56.393	0.682	41.013	-0.792
56.467	0.682	41.067	-0.867
56.54	0.679	41.12	-0.872
56.613	0.694	41.173	-0.869
56.687	0.723	41.227	-0.841
56.76	0.697	41.28	-0.823
56.833	0.697	41.333	-0.774
56.907	0.721	41.387	-0.68
56.98	0.72	41.44	-0.553
57.053	0.682	41.493	-0.403
57.127	0.656	41.547	-0.245
57.2	0.655	41.6	-0.067
57.273	0.655	41.653	0.113
57.347	0.674	41.707	0.275
57.42	0.682	41.76	0.419
57.493	0.68	41.813	0.569
57.567	0.658	41.867	0.715
57.64	0.641	41.92	0.838
57.713	0.646	41.973	0.931
57.787	0.637	42.027	0.985
57.86	0.607	42.08	1.009
57.933	0.572	42.133	1.032
58.007	0.559	42.187	1.049
58.08	0.555	42.24	1.032
58.153	0.558	42.293	1.002
58.227	0.509	42.347	0.994
58.3	0.496	42.4	1.04
58.373	0.547	42.453	1.07
58.447	0.563	42.507	1.12
58.52	0.584	42.56	1.183
58.593	0.584	42.613	1.293
58.667	0.577	42.667	1.437
58.74	0.585	42.72	1.598
58.813	0.574	42.773	1.738
58.887	0.561	42.827	1.88
58.96	0.609	42.88	2.04
59.033	0.659	42.933	2.225
59.107	0.67	42.987	2.371
59.18	0.66	43.04	2.472
59.253	0.664	43.093	2.524
59.327	0.673	43.147	2.535
59.4	0.688	43.2	2.487
59.473	0.678	43.253	2.386
59.547	0.653	43.307	2.238
59.62	0.649	43.36	2.086
59.693	0.672	43.413	1.944
59.767	0.702	43.467	1.821
59.84	0.706	43.52	1.713
59.913	0.663	43.573	1.607
59.987	0.659	43.627	1.514
60.06	0.667	43.68	1.409
60.133	0.679	43.733	1.317
60.207	0.669	43.787	1.221
60.28	0.616	43.84	1.141
60.353	0.603	43.893	1.076
60.427	0.596	43.947	1.022
60.5	0.603	44	0.97
60.573	0.615	44.053	0.898
60.647	0.623	44.107	0.834
60.72	0.623	44.16	0.784
60.793	0.616	44.213	0.755
60.867	0.618	44.267	0.723
60.94	0.592	44.32	0.69
61.013	0.592	44.373	0.666
61.087	0.576	44.427	0.66
61.16	0.549	44.48	0.67
61.233	0.552	44.533	0.681
61.307	0.535	44.587	0.685
61.38	0.517	44.64	0.714
61.453	0.538	44.693	0.728
61.527	0.559	44.747	0.749
61.6	0.547	44.8	0.768
61.673	0.536	44.853	0.781
61.747	0.544	44.907	0.794
61.82	0.534	44.96	0.791
61.893	0.503	45.013	0.831
61.967	0.487	45.067	0.861
62.04	0.531	45.12	0.91
62.113	0.603	45.173	0.924
62.187	0.617	45.227	0.933
62.26	0.593	45.28	0.936
62.333	0.567	45.333	0.941
62.407	0.597	45.387	0.943
62.48	0.635	45.44	0.939
62.553	0.643	45.493	0.937
62.627	0.649	45.547	0.927
62.7	0.681	45.6	0.921
62.773	0.692	45.653	0.907
62.847	0.665	45.707	0.888
62.92	0.634	45.76	0.866
62.993	0.632	45.813	0.832
63.067	0.641	45.867	0.799
63.14	0.66	45.92	0.765
63.213	0.636	45.973	0.735
63.287	0.625	46.027	0.712
63.36	0.629	46.08	0.666
63.433	0.595	46.133	0.639
63.507	0.559	46.187	0.598
63.58	0.566	46.24	0.577
63.653	0.59	46.293	0.541
63.727	0.618	46.347	0.519
63.8	0.594	46.4	0.5
63.873	0.555	46.453	0.497
63.947	0.559	46.507	0.495
64.02	0.598	46.56	0.503
64.093	0.628	46.613	0.498
64.167	0.641	46.667	0.493
64.24	0.635	46.72	0.469
64.313	0.635	46.773	0.471
64.387	0.642	46.827	0.461
64.46	0.632	46.88	0.468
64.533	0.605	46.933	0.458
64.607	0.576	46.987	0.463
64.68	0.562	47.04	0.453
64.753	0.58	47.093	0.43
64.827	0.578	47.147	0.415
64.9	0.581	47.2	0.402
64.973	0.62	47.253	0.394
65.047	0.661	47.307	0.378
65.12	0.652	47.36	0.386
65.193	0.626	47.413	0.398
65.267	0.606	47.467	0.399
65.34	0.607	47.52	0.378
65.413	0.604	47.573	0.37
65.487	0.601	47.627	0.384
65.56	0.603	47.68	0.397
65.633	0.607	47.733	0.402
65.707	0.599	47.787	0.41
65.78	0.588	47.84	0.427
65.853	0.587	47.893	0.447
65.927	0.582	47.947	0.46
66	0.577	48	0.479
66.073	0.602	48.053	0.485
66.147	0.626	48.107	0.495
66.22	0.639	48.16	0.488
66.293	0.616	48.213	0.49
66.367	0.585	48.267	0.48
66.44	0.588	48.32	0.467
66.513	0.614	48.373	0.455
66.587	0.64	48.427	0.447
66.66	0.649	48.48	0.439
66.733	0.635	48.533	0.438
66.807	0.619	48.587	0.443
66.88	0.596	48.64	0.478
66.953	0.591	48.693	0.469
67.027	0.577	48.747	0.464
67.1	0.552	48.8	0.442
67.173	0.532	48.853	0.428
67.247	0.545	48.907	0.412
67.32	0.578	48.96	0.389
67.393	0.587	49.013	0.368
67.467	0.584	49.067	0.34
67.54	0.6	49.12	0.329
67.613	0.597	49.173	0.337
67.687	0.572	49.227	0.357
67.76	0.58	49.28	0.367
67.833	0.594	49.333	0.376
67.907	0.6	49.387	0.377
67.98	0.604	49.44	0.388
68.053	0.615	49.493	0.411
68.127	0.645	49.547	0.428
68.2	0.645	49.6	0.455
68.273	0.636	49.653	0.49
68.347	0.627	49.707	0.538
68.42	0.614	49.76	0.556
68.493	0.593	49.813	0.578
68.567	0.597	49.867	0.607
68.64	0.574	49.92	0.66
68.713	0.563	49.973	0.669
68.787	0.58
68.86	0.589
68.933	0.577
69.007	0.587
69.08	0.607
69.153	0.607
69.227	0.586
69.3	0.585
69.373	0.603
69.447	0.616
69.52	0.613
69.593	0.592
69.667	0.572
69.74	0.573
69.813	0.569
69.887	0.566
69.96	0.584
70.033	0.601
70.107	0.606
70.18	0.606
70.253	0.598
70.327	0.589
70.4	0.585
70.473	0.603
70.547	0.611
70.62	0.617
70.693	0.618
70.767	0.613
70.84	0.62
70.913	0.641
70.987	0.655
71.06	0.631
71.133	0.614
71.207	0.658
71.28	0.683
71.353	0.637
71.427	0.609
71.5	0.609
71.573	0.619
71.647	0.626
71.72	0.623
71.793	0.609

## Sheet: Fig. 3
Fig. 3
	Formate (mM)
	CFOR (CO-50%/CO2-50%)					CFOR (CO-100%)					w/o CFOR (CO-50%/CO2-50%)					FDH+CODH (CO-50%/CO2-50%)					FDH+CODH+M.V. (CO-50%/CO2-50%)
Time (min)	exp1	exp2	exp3	Avr.	STDEV.	exp1	exp2	exp3	Avr.	STDEV.	exp1	exp2	exp3	Avr.	STDEV.	exp1	exp2	exp3	Avr.	STDEV.	exp1	exp2	exp3	Avr.	STDEV.
0	0	0	0	0	0	0	0	0	0	0	0	0	0	0	0	0	0	0	0	0	0	0	0	0	0
10	0.424799	0.462054	0.489086	0.458646	0.0322787	0	0	0	0	0						0	0	0	0	0
20	1.19565	0.973892	1.18022	1.11659	0.12382	0	0	0	0	0	0	0	0	0	0	0.044566	0.037891	0.040163	0.0408733	0.00339372	0	0	0	0	0
40	1.91755	2.04772	2.12473	2.03	0.104724	0	0	0	0	0	0	0	0	0	0	0.046778	0.076984	0.059076	0.060946	0.0151896	0	0	0	0	0
60	2.1792	2.90214	2.32281	2.46805	0.382734	0	0	0	0	0	0	0	0	0	0	0.09731	0.055089	0	0.0507997	0.0487966	0.02216	0.028166	0	0.0167753	0.014835

## Sheet: Fig. 4
Fig. 4a
	OD600
Time (h)	exp1	exp2	exp3	exp4	Avr.	STDEV.
0	0.094	0.094	0.134	0.134	0.114	0.023094
1	0.18	0.174	0.196	0.183	0.18325	0.00928709
2	0.387	0.353	0.366	0.338	0.361	0.0207686
2.5	0.49	0.453	0.631	0.573	0.53675	0.0804089
3	0.793	0.721	0.882	0.787	0.79575	0.0661079
4	1.13	1.08	1.67	1.51	1.3475	0.288256
4.5	1.48	1.34	1.94	1.72	1.62	0.264827
5	1.77	1.63	2.27	2.13	1.95	0.299778
5.5	1.93	1.83	2.57	2.57	2.225	0.400458
6	2.06	1.99	2.93	2.81	2.4475	0.491147
Fig. 4b
	Formate (mmol/L)
Time (h)	exp1	exp2	exp3	exp4	Avr.	STDEV.
0	0	0	0	0	0	0
1	0.9068	0.8666	0.75	0.8713	0.848675	0.0681872
2	5.7203	4.5576	2.7236	3.6806	4.17052	1.27609
2.5	11.3792	8.7966	8.9792	10.0769	9.80798	1.19035
3	26.3544	20.5981	17.1342	16.5804	20.1668	4.49189
4	38.8812	34.0375	31.5005	31.6589	34.0195	3.44259
4.5	46.342	40.2618	42.8429	38.0454	41.873	3.56647
5	49.7147	44.7955	49.1543	42.7911	46.6139	3.36596
5.5	55.3334	50.1098	55.1894	48.9891	52.4054	3.3299
6	59.2366	53.8649	59.7463	52.835	56.4207	3.5767
Fig. 4c
	Gas partial pressure (atm)
	CO						CO2						H2
Time (h)	exp1	exp2	exp3	exp4	Avr.	STDEV.	exp1	exp2	exp3	exp4	Avr.	STDEV.	exp1	exp2	exp3	exp4	Avr.	STDEV.
0	0.655	0.787178	0.529	0.689001	0.665045	0.106614	0.0149	0.0309807	0.0056	0.0160558	0.0168841	0.0104987	0.0206	0.0563891	0.0264	0.047186	0.0376438	0.0169249
1	0.6705	0.666953	0.8201	0.771498	0.732263	0.0760147	0.142	0.159761	0.059	0.0707948	0.107889	0.0503995	0.1823	0.189931	0.0778	0.0923927	0.135606	0.0587096
2	0.3067	0.329052	0.5237	0.465054	0.406127	0.105075	0.3096	0.328041	0.1895	0.224545	0.262921	0.0665407	0.3838	0.3625	0.2506	0.278972	0.318968	0.0642186
2.5	0.2441	0.338772	0.3047	0.336865	0.306109	0.0441962	0.3809	0.335643	0.315	0.284425	0.328992	0.0404996	0.3718	0.304135	0.3459	0.298902	0.330184	0.0348138
3	0.2208	0.319454	0.293	0.35199	0.296311	0.0558229	0.4074	0.351236	0.2975	0.280947	0.334271	0.0572458	0.3772	0.241941	0.2513	0.303303	0.293436	0.0620241
4	0.2734	0.322081	0.3103	0.365229	0.317753	0.0378393	0.3773	0.347291	0.3012	0.292916	0.329677	0.0397515	0.3598	0.292125	0.3195	0.312316	0.320935	0.0283835
4.5	0.2555	0.306622	0.377	0.400942	0.335016	0.0664278	0.3848	0.358881	0.2916	0.287953	0.330809	0.0485698	0.3729	0.342837	0.3149	0.309428	0.335016	0.0291877
5	0.2665	0.315229	0.3792	0.366868	0.331949	0.0516885	0.3319	0.318844	0.2985	0.264613	0.303464	0.0293213	0.3107	0.299638	0.308	0.287424	0.301441	0.0104639
