# Supplementary material for: Bioconversion of CO to formate by artificially designed carbon monoxide:formate oxidoreductase in hyperthermophilic archaea
Source: Commun Biol. 2022 Jun 3;5:539. doi: 10.1038/s42003-022-03513-7 (PMC9166738; doi:10.1038/s42003-022-03513-7)
Supplement: Supplementary file 5 — Supplementary Data 2 [file 42003_2022_3513_MOESM5_ESM.xlsx]

## Sheet: Fig. S5
Fig. S5a
	OD600
	T. onnurineus D02					T. onnurineus BCF01
Time (h)	exp1	exp2	exp3	Avr.	STDEV.	exp1	exp2	exp3	Avr.	STDEV.
0	0	0.001	0.001	0.000666667	0.00057735	0	0.004	0.003	0.00233333	0.00208167
3	0.022	0.018	0.02	0.02	0.002	0.019	0.018	0.014	0.017	0.00264575
6	0.085	0.091	0.101	0.0923333	0.0080829	0.079	0.075	0.07	0.0746667	0.00450925
9	0.117	0.118	0.127	0.120667	0.00550757	0.107	0.099	0.1	0.102	0.0043589
12	0.143	0.124	0.15	0.139	0.0134536	0.115	0.107	0.115	0.112333	0.0046188
18	0.176	0.159	0.186	0.173667	0.0136504	0.104	0.103	0.118	0.108333	0.0083865
24	0.209	0.175	0.192	0.192	0.017	0.106	0.117	0.115	0.112667	0.00585947
30	0.218	0.168	0.182	0.189333	0.0257941	0.109	0.103	0.103	0.105	0.0034641
36	0.203	0.174	0.182	0.186333	0.0149778	0.117	0.1	0.101	0.106	0.00953939
48	0.232	0.183	0.183	0.199333	0.0282902	0.116	0.098	0.099	0.104333	0.010116
60	0.198	0.175	0.17	0.181	0.0149332	0.102	0.083	0.081	0.0886667	0.0115902
Fig. S5b
	Formate (mM)
	T. onnurineus D02					T. onnurineus BCF01
Time (h)	exp1	exp2	exp3	Avr.	STDEV.	exp1	exp2	exp3	Avr.	STDEV.
0	0	0	0	0	0	0	0	0	0	0
3	0	0	0	0	0	0	0	0	0	0
6	0	0	0	0	0	0	0	0	0	0
9	0	0	0	0	0	0.466	0.478	0.32	0.421333	0.0879621
12	0	0	0	0	0	0.802	0.973	0.723	0.832667	0.12779
18	0	0	0	0	0	1.394	1.697	1.576	1.55567	0.15252
24	0	0	0	0	0	1.911	1.925	1.869	1.90167	0.0291433
30	0	0	0	0	0	2.178	2.152	2.016	2.11533	0.0870019
36	0	0	0	0	0	2.621	2.558	2.342	2.507	0.146325
48	0	0	0	0	0	3.247	2.922	2.934	3.03433	0.184272
60	0	0	0	0	0	3.421	2.998	3.087	3.16867	0.223012
Fig. S5c
	pH
	T. onnurineus D02					T. onnurineus BCF01
Time (h)	exp1	exp2	exp3	Avr.	STDEV.	exp1	exp2	exp3	Avr.	STDEV.
0	6.9	6.9	6.9	6.9	1.08779e-15	6.9	6.9	6.9	6.9	1.08779e-15
3	6.9	6.9	6.9	6.9	1.08779e-15	6.9	6.9	6.9	6.9	1.08779e-15
6	6.9	6.9	6.9	6.9	1.08779e-15	6.7	6.7	6.7	6.7	0
9	6.9	6.9	6.9	6.9	1.08779e-15	6.5	6.5	6.7	6.56667	0.11547
12	6.9	6.9	6.9	6.9	1.08779e-15	6.4	6.2	6.4	6.33333	0.11547
18	6.9	6.9	6.9	6.9	1.08779e-15	6	5.8	6	5.93333	0.11547
24	6.9	6.9	6.9	6.9	1.08779e-15	5.7	5.7	5.7	5.7	0
30	6.9	6.9	6.9	6.9	1.08779e-15	5.6	5.6	5.7	5.63333	0.057735
36	6.9	6.9	6.9	6.9	1.08779e-15	5.5	5.4	5.5	5.46667	0.057735
48	6.9	6.9	7	6.93333	0.057735	4.9	5.2	5.2	5.1	0.173205
60	6.9	7	7.1	7	0.1	5	5.1	5	5.03333	0.057735

## Sheet: Fig. S6
Fig. S6a
	OD600
	T. onnurineus D02					T. onnurineus BCF01
Time (h)	exp1	exp2	exp3	Avr.	STDEV.	exp1	exp2	exp3	Avr.	STDEV.
0	0.004	0.005	0.003	0.004	0.001	0.005	0.006	0.006	0.00566667	0.00057735
3	0.023	0.028	0.029	0.0266667	0.00321455	0.017	0.015	0.016	0.016	0.001
6	0.082	0.092	0.087	0.087	0.005	0.071	0.067	0.064	0.0673333	0.00351188
9	0.106	0.114	0.107	0.109	0.0043589	0.099	0.095	0.086	0.0933333	0.00665833
12	0.115	0.122	0.121	0.119333	0.00378594	0.094	0.093	0.095	0.094	0.001
18	0.14	0.151	0.145	0.145333	0.00550757	0.102	0.09	0.093	0.095	0.006245
24	0.15	0.152	0.15	0.150667	0.0011547	0.101	0.099	0.1	0.1	0.001
30	0.144	0.147	0.144	0.145	0.00173205	0.095	0.086	0.096	0.0923333	0.00550757
36	0.137	0.156	0.133	0.142	0.0122882	0.101	0.097	0.09	0.096	0.00556776
48	0.138	0.207	0.133	0.159333	0.0413562	0.08	0.08	0.074	0.078	0.0034641
60	0.118	0.123	0.102	0.114333	0.0109697	0.109	0.098	0.089	0.0986667	0.0100167
Fig. S6b
	pH
	T. onnurineus D02					T. onnurineus BCF01
Time (h)	exp1	exp2	exp3	Avr.	STDEV.	exp1	exp2	exp3	Avr.	STDEV.
0	6.5	6.5	6.5	6.5	0	6.5	6.5	6.5	6.5	0
3	6.5	6.5	6.5	6.5	0	6.5	6.5	6.5	6.5	0
6	6.5	6.5	6.5	6.5	0	6.5	6.5	6.5	6.5	0
9	6.5	6.5	6.5	6.5	0	6.5	6.5	6.5	6.5	0
12	6.5	6.5	6.5	6.5	0	6.5	6.5	6.5	6.5	0
18	6.5	6.5	6.5	6.5	0	6.5	6.5	6.5	6.5	0
24	6.5	6.5	6.5	6.5	0	6.4	6.4	6.4	6.4	1.08779e-15
30	6.5	6.5	6.5	6.5	0	6.4	6.4	6.3	6.36667	0.057735
36	6.5	6.5	6.5	6.5	0	6.3	6.3	6.3	6.3	0
48	6.5	6.5	6.5	6.5	0	6.3	6.3	6.2	6.26667	0.057735
60	6.4	6.4	6.4	6.4	1.08779e-15	6.2	6.2	6.2	6.2	0

## Sheet: Fig. S7
Fig. 7a
	Partial pressure (atm)
	T. onnurineus BCF13 (CO-50%/CO2-50%)															T. onnurineus BCF13 (CO-50%/N2-50%)
	CO					CO2					H2					CO					CO2					H2
Time (h)	exp1	exp2	exp3	Avr.	STDEV.	exp1	exp2	exp3	Avr.	STDEV.	exp1	exp2	exp3	Avr.	STDEV.	exp1	exp2	exp3	Avr.	STDEV.	exp1	exp2	exp3	Avr.	STDEV.	exp1	exp2	exp3	Avr.	STDEV.
0	1.607	1.64	1.631	1.626	0.0170587	1.413	1.511	1.511	1.47833	0.0565803	0	0	0	0	0	1.636	1.668	1.702	1.66867	0.0330051	0	0	0	0	0	0	0	0	0	0
15	1.582	1.482	1.619	1.561	0.0708731	1.477	1.374	1.425	1.42533	0.0515008	0.01	0.009	0.013	0.0106667	0.00208167	1.676	1.647	1.585	1.636	0.0464866	0.009	0.008	0.008	0.00833333	0.00057735	0.016	0.016	0.017	0.0163333	0.00057735
30	1.624	1.638	1.649	1.637	0.01253	1.458	1.604	1.499	1.52033	0.0753016	0.015	0.016	0.014	0.015	0.001	1.659	1.676	1.639	1.658	0.0185203	0.015	0.013	0.013	0.0136667	0.0011547	0.024	0.024	0.022	0.0233333	0.0011547
45	1.597	1.614	1.64	1.617	0.0216564	1.545	1.543	1.503	1.53033	0.0236925	0.019	0.022	0.02	0.0203333	0.00152753	1.58	1.658	1.662	1.63333	0.0462313	0.015	0.018	0.017	0.0166667	0.00152753	0.026	0.029	0.03	0.0283333	0.00208167
60	1.595	1.591	1.631	1.60567	0.0220303	1.449	1.489	1.48	1.47267	0.0209841	0.023	0.022	0.024	0.023	0.001	1.661	1.665	1.643	1.65633	0.0117189	0.021	0.023	0.022	0.022	0.001	0.035	0.036	0.035	0.0353333	0.00057735
Fig. 7b
	Partial pressure (atm)
	T. onnurineus D05 (CO-50%/CO2-50%)															T. onnurineus D05 (CO-50%/N2-50%)
	CO					CO2					H2					CO					CO2					H2
Time (h)	exp1	exp2	exp3	Avr.	STDEV.	exp1	exp2	exp3	Avr.	STDEV.	exp1	exp2	exp3	Avr.	STDEV.	exp1	exp2	exp3	Avr.	STDEV.	exp1	exp2	exp3	Avr.	STDEV.	exp1	exp2	exp3	Avr.	STDEV.
0	1.548	1.52	1.631	1.56633	0.0577264	1.263	1.208	1.378	1.283	0.0867468	0	0	0	0	0	1.589	1.55	1.571	1.57	0.0195192	0	0	0.001	0.000333333	0.00057735	0	0	0	0	0
15	1.573	1.586	1.615	1.59133	0.0215019	1.363	1.344	1.395	1.36733	0.0257747	0.01	0.01	0.012	0.0106667	0.0011547	1.603	1.415	1.3	1.43933	0.152959	0.004	0.005	0.004	0.00433333	0.00057735	0.009	0.009	0.009	0.009	0
30	1.593	1.58	1.609	1.594	0.0145258	1.285	1.278	1.34	1.301	0.0339559	0.016	0.016	0.016	0.016	0	1.407	1.355	1.543	1.435	0.0970773	0.007	0.008	0.009	0.008	0.001	0.013	0.012	0.014	0.013	0.001
45	1.629	1.612	1.606	1.61567	0.0119304	1.345	1.37	1.414	1.37633	0.0349333	0.024	0.024	0.023	0.0236667	0.00057735	1.404	1.558	1.487	1.483	0.0770779	0.011	0.012	0.012	0.0116667	0.00057735	0.018	0.021	0.02	0.0196667	0.00152753
60	1.587	1.569	1.616	1.59067	0.0237136	1.4	1.332	1.391	1.37433	0.0369369	0.029	0.029	0.03	0.0293333	0.00057735	1.525	1.507	1.5	1.51067	0.012897	0.015	0.016	0.016	0.0156667	0.00057735	0.026	0.025	0.025	0.0253333	0.00057735
